# Supplementary material for: Single-cell lineage tracing by endogenous mutations enriched in transposase accessible mitochondrial DNA
Source: eLife. 2019 Apr 9;8:e45105. doi: 10.7554/eLife.45105 (PMC6469926; doi:10.7554/eLife.45105)
Supplement: Supplementary file 3. [file elife-45105-supp3.xlsx]

## Sheet: Sheet1
Markers	Sequnce methods	Cost	Cell ancestry	Cell fate
L1 retrotransposition	WGS/target sequencing	High/Low	√	×
CNV	WGS	High	√	×
SNV	WGS	High	√	×
	scRNA-seq	Low	√	√
	Target sequencing	Low	√	×
microsatellites	Target genotyping	Low	√	×
mtDNA	ATAC-seq	Low	√	√
